# Supplementary material for: RPLP1 restricts HIV-1 transcription by disrupting C/EBPβ binding to the LTR
Source: Nat Commun. 2024 Jun 21;15:5290. doi: 10.1038/s41467-024-49622-1 (PMC11192919; doi:10.1038/s41467-024-49622-1)
Supplement: Supplementary file 4 — Source Data [file 41467_2024_49622_MOESM4_ESM.xlsx]

## Sheet: Figure1b
Figure 1b
		Jurkat GFP(+)	Repeat1	Repeat2	Repeat3		P value
		Jurkat-pLKO.1	21.55	21.89	21.73		0.00144799
		Jurkat-shRPLP1	39.09	40	41.69
		Jurkat-pLVX	10.2	10.1	10.9		0.00046742
		Jurkat-RPLP1	6.49	6.29	6.87
		Jurkat MFI	Repeat1	Repeat2	Repeat3		P value
		Jurkat-pLKO.1	160	163	164		0.000125388
		Jurkat-shRPLP1	230	229	230
		Jurkat-pLVX	1212	1162	1247		0.00084859
		Jurkat-RPLP1	533	538	520

## Sheet: Figure1c
Figure 1c
		THP1 GFP(+)	Repeat1	Repeat2	Repeat3		P value
		THP1-pLKO.1	9.75	12.8	10.3		0.00237521
		THP1-shRPLP1	20.1	23.7	20.5
		THP1-pLVX	19.4	18.4	19.1		7.37623e-05
		THP1-RPLP1	6.4	5.21	6.75
		THP1 MFI	Repeat1	Repeat2	Repeat3		P value
		THP1-pLKO.1	219	228	237		0.00536317
		THP1-shRPLP1	977	802	905
		THP1-pLVX	585	644	787		0.0305956
		THP1-RPLP1	332	447	474

## Sheet: Figure1d
Figure 1d			Repeat1	Repeat2	Repeat3		P value
	Donor1	VR1012	1429.21	1092.13	1552.81		0.00070685
		RPLP1	35.9551	69.6629	65.1685
		siNC	620.225	653.933	710.112		0.00132889
		siRPLP1	4788.76	4339.33	3316.85
			Repeat1	Repeat2	Repeat3		P value
	Donor2	VR1012	30687.5	31104.2	30895.8		3.10367e-05
		RPLP1	15479.2	17562.5	15479.2
		siNC	2562.5	2770.83	2145.83		3.96088e-05
		siRPLP1	24645.8	22979.2	21104.2
			Repeat1	Repeat2	Repeat3		P value
	Donor2	VR1012	21312.5	22979.2	23187.5		3.53789e-06
		RPLP1	687.5	895.833	995.83
		siNC	1062.5	1279.17	1729.17		0.00114022
		siRPLP1	4729.17	4645.83	5895.83

## Sheet: Figure 1e
Figure 1e			VR1012			RPLP1
	CD4 CELL		Repeat1	Repeat2	Repeat3	Repeat1	Repeat2	Repeat3		P value
		0h	0.12	0.123	0.124	0.123	0.124	0.126		0.250815
		24h	0.134	0.139	0.134	0.144	0.148	0.146		0.0070003
		48h	0.183	0.181	0.199	0.195	0.194	0.182		0.724948
		72h	0.233	0.287	0.291	0.205	0.232	0.225		0.0714093
			siNC			siRPLP1
			Repeat1	Repeat2	Repeat3	Repeat1	Repeat2	Repeat3		P value
		0h	0.112	0.118	0.114	0.123	0.124	0.135		0.0401466
		24h	0.133	0.132	0.139	0.136	0.139	0.131		0.845015
		48h	0.155	0.156	0.157	0.153	0.151	0.153		0.0141726
		72h	0.204	0.203	0.209	0.203	0.254	0.279		0.149244

## Sheet: Figure 1F
	CD4+ counts≥250	CD4+ counts＜250
						6			8			14			18			21			22			25			29			34			38			40			41			43			45
	5.27803	4.48			GAPDH	20.9	20.83	20.83	20.87	20.83	20.83	19.84	19.96	19.96	19.99	20.1	20.1	20.13	20.08	20.08	20.49	20.53	20.53	22.6	22.34	22.34	20.12	20.12	20.12	20.02	20.09	20.09	20.75	20.84	20.84	22.35	22.57	22.57	23.01	23.48	23.48	19.98	19.12	19.12	24.93	24.94	24.94
	4.89056	6.54			RPLP1	18.43	18.49	18.49	18.51	18.61	18.61	16.53	16.46	16.46	17.16	17.03	17.03	17.65	17.62	17.62	17.69	17.71	17.71	19.97	20.12	20.12	17.79	17.75	17.75	16.51	16.67	16.67	16.88	16.96	16.96	18.86	18.98	18.98	20.65	20.61	20.61	16.08	16.1	16.1	22.36	22.31	22.31
	8	5.94
	7.51618	5.06
	1.55294	3.51
	4.65893	1.97
	6.16884	2.54
	5.2975	5.06
	4.8935	5.26
	10.5958	3.42
	7.73534	4.24
	5.54074	7.21
	7.01301	3.11
	5.37755	7.19
	5.09873
	11.0595					17			20			24			19			33			30			32			39
	14.6777				GAPDH	22.82	22.9	21.83	21.83	21.86	21.86	23.62	23.61	23.61	20.46	20.41	20.41	25.04	24.93	24.93	19.96	20.03	20.03	22.01	21.98	21.98	20.6	20.74	20.74
	11.6418				RPLP1	20.81	20.74	19.96	19.96	20.07	20.07	20.73	20.77	20.77	18.12	18.07	18.07	23.33	23.35	23.35	18.71	18.59	18.59	19.57	19.63	19.63	17.21	17.24	17.24
	6.12682
	11.0046
P value	0.0048086

## Sheet: Figure2b
Figure 2b		Repeat1	Repeat2	Repeat3		P value
NL4-3-LTR-WT	VR1012	626.958	637.79	625.999		2.12596e-05
	RPLP1	302.929	301.787	306.438
HIV-LTR-ΔNF-κB	VR1012	187.913	191.073	188.362		0.000120139
	RPLP1	117.96	117.584	118.222
HIV-LTR-mut-NF-κB	VR1012	307.442	310.443	308.558		5.62969e-08
	RPLP1	173.042	175.344	174.897
HIV-LTR-mut-SP1	VR1012	70.1046	72.6087	71.5821		4.47317e-05
	RPLP1	29.2461	30.2215	29.9997
HIV-LTR-mut-NF-IL6	VR1012	96.3889	97.7795	96.4887		0.422283
	RPLP1	97.8609	95.0083	94.6665
HIV-LTR-mut-TCF1α	VR1012	205.842	208.036	206.666		5.56351e-07
	RPLP1	125.948	127.877	124.909
HIV-LTR-mut-USF	VR1012	167.245	168.877	170.432		6.7262e-05
	RPLP1	99.0766	98.55	98.243

## Sheet: Figure 2c
Figure 2c		Repeat1	Repeat2	Repeat3	Repeat1	Repeat2	Repeat3		P value
		VR1012			RPLP1
	NL4-3	0.992208	1.00364	1.00415	0.164559	0.16524	0.164806		2.8644e-09
	AD8	0.92497	1.12599	0.949044	0.433583	0.43876	0.433651		0.000878309
	89.6	0.95334	1.10837	0.938293	0.595242	0.579894	0.595262		0.0016849
	YU2	0.963204	0.92303	1.11377	0.0615322	0.0604128	0.0593928		8.52886e-05
	HxB2	0.973424	0.968204	1.05837	0.493448	0.616851	0.602034		0.000911242
	NL4-3-R5	1.01187	0.999602	0.988528	0.282764	0.280206	0.27855		4.93196e-08
	WITO	1.00321	1.00033	0.996458	0.0607226	0.0601629	0.0282627		1.0395e-07
	CH077	1.0001	1.0025	0.99739	0.334669	0.32516	0.320556		1.10454e-08
	CH106	1.01685	0.999562	0.983583	0.753896	0.738034	0.730592		2.55375e-05
	REJO	1.00172	1.00012	0.99816	0.698278	0.691689	0.685509		1.4259e-07
	STCO1	1.00097	1.00172	0.997313	0.543142	0.538197	0.531783		2.10612e-08
	RHGA	0.997274	1.00348	0.999251	0.185278	0.183295	0.181502		2.77304e-10
	THRO	1.01725	0.996321	0.986424	0.753132	0.73273	0.714594		4.97414e-05
	CH198	1.00388	1.0361	0.960017	1.07223	1.08614	1.10005		0.0213724
	CH167	1.03598	0.912396	1.05162	1.20437	1.05207	1.05968		0.187124
	247Fv-1	1.01434	0.999216	0.98644	1.06097	1.27284	1.26765		0.0461951
	247Fv-2	1.01195	0.997749	0.990305	0.999437	0.983587	1.13107		0.465318
	246F-10	1.00676	1.00078	0.992457	0.742067	0.935721	1.12924		0.596001
	DJO0131	0.953067	1.08128	0.965658	0.985612	0.986697	0.985536		0.747892
	RBF206	0.878222	1.06454	1.05724	0.865468	0.867261	0.865348		0.0927692
	RBF168	0.949498	1.03995	1.01055	0.939129	0.939022	1.05537		0.662132

## Sheet: Figure 2d
Figure 2d
		VR1012			RPLP1				T.TEST P value
		Repeat1	Repeat2	Repeat3	Repeat1	Repeat2	Repeat3
	NL4-3	0.954521	1.03274	1.01274	0.5326	0.547579	0.562645		5.49467e-05
	CH167	0.971071	1.03904	0.989885	1.0488	1.2981	1.25366		0.0652728

## Sheet: Figure 2e
Figure 2e		siNC			siC/EBPβ
		Repeat1	Repeat2	Repeat3	Repeat1	Repeat2	Repeat3		P value
	NL4-3	1.00465	1.00138	0.993971	0.546348	0.536993	0.531556		1.08168e-07
	AD8	1.00801	0.999989	0.992001	0.318884	0.311697	0.306655		3.09205e-08
	89.6	1.00851	1.00034	0.991143	0.376367	0.372811	0.369916		3.18632e-08
	YU2	1.01367	1.00814	0.978186	0.512092	0.507674	0.502612		1.69096e-06
	HxB2	1.01243	0.998646	0.988927	0.154834	0.152491	0.150457		2.68838e-08
	NL4-3-R5	1.01478	0.997402	0.987822	0.217882	0.274845	0.245662		2.04802e-06
	WITO	0.995789	0.990401	1.01381	0.474722	0.468557	0.465915		2.45418e-07
	CH077	1.00918	0.999833	0.990988	0.431618	0.446529	0.400177		2.52727e-06
	CH106	1.0206	0.999565	0.979833	0.420099	0.390238	0.379533		3.68048e-06
	REJO	1.0098	0.999529	0.990667	0.106362	0.110825	0.109751		9.97962e-09
	STCO1	1.0098	0.999398	0.990799	0.715002	0.712694	0.709245		9.50487e-07
	RHGA	1.00831	0.997594	0.994097	0.662996	0.647979	0.636245		2.40995e-06
	THRO	1.00624	0.998831	0.99493	0.655887	0.644727	0.650904		1.84262e-07
	CH198	1.01276	0.997932	0.989304	1.04473	1.02715	1.01575		0.0547039
	CH167	1.00463	0.997048	0.99832	0.879937	0.975339	0.97132		0.137957
	247Fv-1	1.00456	1.00091	0.994538	1.14181	1.12769	1.11805		6.64576e-05
	247Fv-2	1.1743	0.661557	1.16415	1.32076	1.31893	1.31713		0.1326
	246F-10	1.00982	1.00065	0.989526	1.11274	1.10559	1.10029		0.000103302
	DJO0131	0.99969	1.01072	0.989589	0.993921	0.996914	0.999318		0.629811
	RBF206	0.999703	1.00483	0.995467	0.997028	0.950261	0.954787		0.0972677
	RBF168	1.01081	0.999644	0.98955	0.981583	0.912845	0.904994		0.0561072

## Sheet: Figure 3a
Figure 3a
			F1R1			F2R2
			Repeat1	Repeat2	Repeat3	Repeat1	Repeat2	Repeat3
		input IgG	25.89	25.23	25.25	24.68	24.89	25.01
		input HA	27.48	27.28	27.53	24.17	24.25	24.32
		IP IgG	25.66	25.28	25.2	23.58	23.84	23.79
		IP HA	26.34	25.1	25.42	23.08	23.2	23.2
		P value		0.00431381			0.685171

[truncated: 50 more sheets: Figure 3b, Figure 3c, Figure 3d, Figure 3f, Figure 4a, Figure 4b, Figure 4c, Figure 4d, Figure 5c, Figure 5d, Figure 5e, Figure 5f, Figure 5g, Figure 5h, Figure 6a, Figure 6b, Figure 6d, Figure 6f, Figure 6g, Figure 6h …]
